# Supplementary material for: Peptide Triazole Thiol Irreversibly Inactivates Metastable HIV-1 Env by Accessing Conformational Triggers Intrinsic to Virus–Cell Entry
Source: Microorganisms. 2021 Jun 12;9(6):1286. doi: 10.3390/microorganisms9061286 (PMC8231586; doi:10.3390/microorganisms9061286)
Supplement: Supplementary file 1 [file microorganisms-09-01286-s001.zip]

Archive with 1 entries (1 files):
- microorganisms-1211897-supplementary.pdf
